# Supplementary material for: An Evaluation of a Virtual Food Safety Program for Low-Income Families: Applying the Theory of Planned Behavior
Source: Foods. 2022 Jan 26;11(3):355. doi: 10.3390/foods11030355 (PMC8834591; doi:10.3390/foods11030355)
Supplement: Supplementary file 1 [file foods-11-00355-s001.zip]

Archive with 1 entries (1 files):
- foods-1535953-supplementary.pdf
